# Supplementary material for: Agathis robusta Bark Essential Oil Effectiveness against COVID-19: Chemical Composition, In Silico and In Vitro Approaches
Source: Plants (Basel). 2022 Feb 28;11(5):663. doi: 10.3390/plants11050663 (PMC8912836; doi:10.3390/plants11050663)
Supplement: Supplementary file 1 [file plants-11-00663-s001.zip]

Archive with 1 entries (1 files):
- plants-1604000-supplementary.pdf
